# Supplementary material for: Sinhyotaklisan as a Potential Therapeutic for Psoriasis: Network Pharmacology and Experimental Validation
Source: Int J Mol Sci. 2025 May 25;26(11):5082. doi: 10.3390/ijms26115082 (PMC12155304; doi:10.3390/ijms26115082)
Supplement: Supplementary file 1 [file ijms-26-05082-s001.zip]

Archive with 1 entries (1 files):
- ijms-3623565-supplementary.pdf
